# Supplementary material for: Daptomycin: A Novel Macrocyclic Antibiotic as a Chiral Selector in an Organic Polymer Monolithic Capillary for the Enantioselective Analysis of a Set of Pharmaceuticals
Source: Molecules. 2021 Jun 9;26(12):3527. doi: 10.3390/molecules26123527 (PMC8227699; doi:10.3390/molecules26123527)
Supplement: Supplementary file 1 [file molecules-26-03527-s001.zip]

Archive with 1 entries (1 files):
- molecules-1244961-supplementary.pdf
